# Supplementary material for: A CAM-Related NF-YB Transcription Factor Enhances Multiple Abiotic Stress Tolerance in Arabidopsis
Source: Int J Mol Sci. 2024 Jun 28;25(13):7107. doi: 10.3390/ijms25137107 (PMC11241642; doi:10.3390/ijms25137107)
Supplement: Supplementary file 1 [file ijms-25-07107-s001.zip]

Archive with 1 entries (1 files):
- ijms-3066416-supplementary.pdf
